# Supplementary material for: Factors Influencing Trust and Trustworthiness: Cosmetic Injectable Patient Experience Exploratory Study (CIPEES)—Part 3
Source: Aesthet Surg J Open Forum. 2022 Nov 7;4:ojac082. doi: 10.1093/asjof/ojac082 (PMC9687811; doi:10.1093/asjof/ojac082)
Supplement: ojac082_Supplementary_Data [file ojac082_supplementary_data.zip]

Archive with 2 entries (2 files):
- 22-0106_Appendix 2.docx
- Appendix 1. Blank Survey.pdf
